# Supplementary material for: Comparison of four glycosyl residue composition methods for effectiveness in detecting sugars from cell walls of dicot and grass tissues
Source: Biotechnol Biofuels. 2017 Jul 14;10:182. doi: 10.1186/s13068-017-0866-1 (PMC5513058; doi:10.1186/s13068-017-0866-1)
Supplement: Supplementary file 5 — Additional file 5. Comparison of the mol% of the different types of sugars in leaf AIR from Arabidopsis, Populus, rice and switchgrass using the four different glycosyl residue composition analysis methods. [file 13068_2017_866_MOESM5_ESM.xlsx]

## Sheet: Sheet1
Additional file 5 - Comparison of the mol % of the different types of sugars in leaf AIR from Arabidopsis, Populus, rice and switchgrass using the four different glycosyl residue composition analysis methods.
Data are mol % for the alditol acetate, carbodiimide, TMS, and HPAEC methods; mass % for the uronic acid assay. *The uronic acid assay data shown here are from analyses using TFA hydrolysis.
Values are means of three biological replicates ± standard deviation, with two technical replicates for alditol acetate, carbodiimide, and TMS methods (n = 6), and a single technical replicate for HPAEC method (n = 3).
Leaf-Method	mol% of glycosyl residue
	Ara	Rha	Fuc	Xyl	GlcA	GalA	Man	Gal	Glc
Arabidopsis
Alditol acetate	17.8 ± 0.9	12.1 ± 1.0	2.5 ± 0.81	22.2 ± 1.6	N/A	N/A	5.1 ± 0.6	28.0 ± 1.0	12.3 ± 1.0
Uronic acid*					10.9
Carbodiimide	11.0 ± 0.9	10.0 ± 0.5	2.0 ± 0.03	14.5 ± 0.2	1.0 ± 0.01	29.5 ± 1.1	4.0 ± 0.1	17.5 ± 0.6	10.5 ± 0.8
TMS	11.3 ± 0.5	9.1 ± 0.4	2.4 ± 0.03	13.8 ± 0.8	1.1 ± 0.02	33.1 ± 1.5	3.4 ± 0.3	15.9 ± 0.8	9.9 ± 0.5
HPAEC	13.5 ± 0.6	6.3 ± 0.3	1.0 ± 0.02	17.8 ± 0.7	0.8 ± 0.01	26.3 ± 1.3	5.9 ± 0.4	19.4 ± 0.8	9.0 ± 0.7
Populus
Alditol acetate	35.5 ± 1.7	7.3 ± 0.8	2.5 ± 0.2	25.1 ± 1.1	N/A	N/A	2.1 ± 0.02	18.2 ± 0.8	9.3 ± 0.9
Uronic acid*					9.1
Carbodiimide	38.0 ± 2.1	5.1 ± 0.4	2.0 ± 0.3	20.5 ± 0.9	0.3 ± 0.01	9.8 ± 0.8	1.5 ± 0.01	15.0 ± 0.8	7.9 ± 0.4
TMS	38.5 ± 2.4	4.6 ± 0.3	2.2 ± 0.2	20.3 ± 1.1	0.3 ± 0.02	10.8 ± 0.9	1.7 ± 0.02	14.2 ± 0.9	7.4 ± 0.3
HPAEC	33.9 ± 1.3	3.9 ± 0.4	1.6 ± 0.3	26.3 ± 1.0	0.2 ± 0.01	7.8 ± 0.9	3.2 ± 0.2	16.1 ± 1.0	7.0 ± 0.6
Rice
Alditol acetate	18.4 ± 1.3	0.8 ± 0.01	0.2 ± 0.01	68.0 ± 3.1	N/A	N/A	0.5 ± 0.01	4.0 ± 0.4	8.1 ± 0.8
Uronic acid*					1.2
Carbodiimide	18.9 ± 1.4	1.0 ± 0.02	0.1 ± 0.01	66.1 ± 3.6	0.3 ± 0.01	1.1 ± 0.02	0.5 ± 0.01	3.5 ± 0.3	8.6 ± 0.4
TMS	19.1 ± 1.2	0.9 ± 0.01	0.1 ± 0.01	65.9 ± 3.9	0.3 ± 0.01	1.2 ± 0.02	0.6 ± 0.01	3.4 ± 0.4	8.5 ± 0.6
HPAEC	16.7 ± 1.1	0.8 ± 0.01	0.1 ± 0.01	70.0 ± 5.1	0.7 ± 0.02	1.0 ± 0.01	0.9 ± 0.02	2.3 ± 0.2	7.5 ± 0.3
Switchgrass
Alditol acetate	20.1 ± 1.8	1.7 ± 0.02	0.50 ± 0.01	55.0 ± 3.1	N/A	N/A	0.8 ± 0.01	2.9 ± 0.03	19.0 ± 0.8
Uronic acid*					0.5
Carbodiimide	20.6 ± 1.3	0.3 ± 0.01	0.04 ± 0.01	57.8 ± 3.4	0.08 ± 0.01	0.6 ± 0.01	0.1 ± 0.01	2.1 ± 0.03	18.4 ± 0.9
TMS	22.1 ± 2.1	0.4 ± 0.01	0.06 ± 0.01	55.6 ± 2.9	0.09 ± 0.01	0.7 ± 0.01	0.1 ± 0.01	2.0 ± 0.03	18.9 ± 1.1
HPAEC	20.1 ± 1.5	0.2 ± 0.01	0.05 ± 0.01	59.3 ± 4.1	0.12 ± 0.01	0.5 ± 0.01	0.3 ± 0.01	2.5 ± 0.02	17.0 ± 1.6
