# Supplementary material for: Comparison of four glycosyl residue composition methods for effectiveness in detecting sugars from cell walls of dicot and grass tissues
Source: Biotechnol Biofuels. 2017 Jul 14;10:182. doi: 10.1186/s13068-017-0866-1 (PMC5513058; doi:10.1186/s13068-017-0866-1)
Supplement: Supplementary file 6 — Additional file 6. Comparison of the mol% of the different types of sugars in AIR from Populus wood, rice stem and switchgrass tiller biomass using the four different glycosyl residue composition analysis methods. [file 13068_2017_866_MOESM6_ESM.xlsx]

## Sheet: Sheet1
Additional file 6 - Comparison of the mol % of the different types of sugars in AIR from Populus wood, rice stem and switchgrass tiller biomass using the four different glycosyl residue composition analysis methods.
Data are mol % for the alditol acetate, carbodiimide, TMS, and HPAEC methods; mass % for the uronic acid assay. *The uronic acid assay data shown here are from analyses using TFA hydrolysis.
Values are means of three biological replicates ± standard deviation, with two technical replicates for alditol acetate, carbodiimide, and TMS methods (n = 6), and a single technical replicate for HPAEC method (n = 3).
Biomass-Method	mol% of glycosyl residue
	Ara	Rha	Fuc	Xyl	GlcA	GalA	Man	Gal	Glc
Populus wood
Alditol acetate	3.4 ± 0.3	1.5 ± 0.02	0.1 ± 0.01	69.2 ± 3.5	N/A	N/A	6.7 ± 0.02	4.0 ± 0.3	15.1 ± 0.9
Uronic acid*					3.8
Carbodiimide	2.5 ± 0.2	1.5 ± 0.01	0.1 ± 0.01	67.9 ± 2.9	0.2 ± 0.01	5.6 ± 0.3	4.7 ± 0.4	3.1 ± 0.2	14.4 ± 0.8
TMS	2.7 ± 0.2	1.8 ± 0.02	0.1 ± 0.01	67.0 ± 3.9	0.2 ± 0.01	6.2 ± 0.4	4.8 ± 0.3	3.0 ± 0.2	14.2 ± 0.9
HPAEC	3.4 ± 0.3	2.0 ± 0.02	0.2 ± 0.01	63.6 ± 4.1	0.5 ± 0.01	5.9 ± 0.3	5.8 ± 0.2	4.3 ± 0.3	14.5 ± 1.1
Rice stem
Alditol acetate	16.0 ± 2.0	1.0 ± 0.02	0.2 ± 0.01	69.2 ± 3.3	N/A	N/A	0.6 ± 0.01	4.0 ± 0.30	9.0 ± 0.8
Uronic acid*					1.2
Carbodiimide	15.8 ± 1.5	0.8 ± 0.02	0.1 ± 0.01	68.0 ± 2.9	0.4 ± 0.01	1.4 ± 0.01	1.0 ± 0.02	3.8 ± 0.03	8.8 ± 0.5
TMS	13.7 ± 1.9	0.9 ± 0.01	0.1 ± 0.01	70.6 ± 4.3	0.4 ± 0.01	1.5 ± 0.02	0.7 ± 0.01	3.5 ± 0.40	8.7 ± 0.7
HPAEC	11.1 ± 1.3	0.6 ± 0.01	0.1 ± 0.01	74.2 ± 5.0	0.5 ± 0.01	1.3 ± 0.01	0.8 ± 0.01	3.7 ± 0.04	7.6 ± 0.4
Switchgrass tiller
Alditol acetate	18.0 ± 2.6	1.0 ± 0.02	0.2 ± 0.01	67.2 ± 4.1	N/A	N/A	0.6 ± 0.01	4.0 ± 0.03	9.0 ± 0.4
Uronic acid*					0.5
Carbodiimide	18.5 ± 1.8	1.0 ± 0.02	0.1 ± 0.01	65.9 ± 2.9	0.3 ± 0.01a	0.9 ± 0.01	0.8 ± 0.01	4.0 ± 0.20	8.6 ± 0.4
TMS	19.3 ± 1.6	0.9 ± 0.01	0.1 ± 0.01	66.9 ± 3.4	0.3 ± 0.01a	1.0 ± 0.01	0.5 ± 0.01	3.5 ± 0.30	7.5 ± 0.3
HPAEC	19.6 ± 2.1	0.7 ± 0.01	0.1 ± 0.01	62.3 ± 5.0	0.6 ± 0.01b	0.9 ± 0.01	0.8 ± 0.01	5.7 ± 0.40	9.3 ± 0.5
